# Supplementary material for: Patient Experience with Intranasal Esketamine in Treatment-Resistant Depression: Insights from a Multicentric Italian Study (REAL-ESKperience)
Source: J Pers Med. 2025 Apr 21;15(4):161. doi: 10.3390/jpm15040161 (PMC12029048; doi:10.3390/jpm15040161)
Supplement: Supplementary file 1 [file jpm-15-00161-s001.zip]

Archive with 2 entries (2 files):
- S1_Survey.pdf
- S2_Supplementary Table.pdf
